# Supplementary material for: Mother’s knowledge on prevention of mother-to-child transmission of HIV, Ethiopia: A cross sectional study
Source: PLoS One. 2018 Sep 11;13(9):e0203043. doi: 10.1371/journal.pone.0203043 (PMC6133350; doi:10.1371/journal.pone.0203043)
Supplement: S3 File — This is the de-identified data. (XLSX) [file pone.0203043.s003.xlsx]

## Sheet: Sheet1
HealthInstitutaion	Residencce	Agecat	Education	Occcupation	parity	SEX	BLOOD	MTCT	INJECTIO	CKHIVAIDSPREVENTION	CNHIVTRANSMISION	CKOWLEGEHIVAIDS	ABSTINEN	FAITHFUL	USE	OTHERS1	MTCTINFO	CKNGMTCT	PREGNAN1	DELIVERY	BREASTFEED	PREVENTION	RiskHIV	CKPMTCTneW	CHEMOTHE	VACCINAT	TRADITIONAL	NOBELIEVE	THROWN	ABUSED	STARTCARE
1	1	1	1	1	2	1	1	1	1	1	1	1	1	1	1	2	1	1	1	1	1	1	2	1	1	2	2	2	1	1	1
1	0	1	1	1	2	1	1	1	1	1	1	1	1	1	1	2	1	1	1	1	1	1	2	1	1	2	2	2	2	2	1
4	1	1	1	1	2	1	1	1	1	1	1	1	1	2	1	2	1	1	1	1	1	1	2	1	1	2	2	1	1	1	1
4	1	1	1	2	2	1	1	1	1	1	1	1	1	1	1	2	1	1	1	1	1	1	2	1	1	2	2	2	1	2	1
4	1	1	1	2	2	1	1	1	2	1	1	1	1	1	1	2	1	1	1	1	1	1	2	1	1	2	2	1	2	2	1
4	0	1	1	2	2	1	1	2	1	1	1	1	1	1	1	2	1	1	2	1	1	1	2	1	1	2	2	1	2	2	1
4	0	1	1	2	2	1	1	2	1	1	1	1	1	1	2	2	1	1	1	1	1	1	2	1	1	2	2	1	2	2	1
4	0	1	1	2	2	2	1	2	2	1	2	2	1	2	1	2	1	1	1	2	1	1	2	1	1	2	2	1	2	2	2
4	0	1	1	2	2	1	2	2	1	1	2	2	1	1	1	2	1	1	1	2	1	1	2	1	1	2	2	1	2	2	2
4	1	1	2	2	2	1	1	1	1	1	1	1	1	1	1	2	1	1	1	1	1	1	1	1	1	2	2	2	2	2	1
4	1	1	2	1	2	1	1	1	1	1	1	1	1	1	2	2	1	1	1	2	1	1	1	1	1	2	2	2	2	1	1
2	0	1	2	2	2	1	1	1	1	1	1	1	1	1	1	2	1	1	2	1	1	1	2	1	1	2	2	2	2	2	1
2	0	1	2	1	2	1	1	1	1	1	1	1	1	2	1	2	1	1	1	1	1	1	2	1	1	1	2	1	2	2	2
3	0	1	2	1	2	1	1	1	1	1	1	1	1	1	1	2	1	1	1	1	1	1	2	1	1	2	2	1	2	2	1
3	0	1	2	1	2	1	1	1	1	1	1	1	1	1	2	2	1	1	1	1	2	1	2	1	1	2	2	1	2	2	1
3	1	1	2	1	2	1	1	1	1	1	1	1	1	1	1	2	1	1	1	1	1	1	2	1	1	2	2	1	2	2	1
3	0	1	2	1	2	1	1	2	2	1	2	2	2	1	1	2	1	1	1	1	2	1	2	1	1	2	2	1	2	2	2
4	1	1	3	2	2	1	1	1	1	1	1	1	1	1	1	2	1	1	1	1	1	1	1	1	1	1	2	2	2	1	2
2	0	1	3	2	2	1	1	1	1	1	1	1	1	1	1	2	1	1	1	1	1	1	1	1	1	2	2	2	2	2	1
2	1	1	3	1	2	1	1	1	1	1	1	1	1	1	1	2	1	1	1	1	1	1	1	1	1	2	2	1	1	1	1
2	0	1	3	2	2	1	1	2	1	1	1	1	1	1	1	2	1	1	1	1	1	1	1	1	1	2	2	1	2	2	1
2	1	1	3	1	2	1	1	1	1	1	1	1	1	1	1	2	1	1	1	1	1	1	1	1	1	1	2	1	1	1	1
4	0	1	3	1	2	1	1	1	1	1	1	1	1	1	1	2	1	1	1	1	1	1	1	1	1	2	2	2	2	2	2
4	0	1	3	2	2	1	1	1	1	1	1	1	1	1	1	2	1	1	1	1	1	1	1	1	1	2	2	2	2	2	1
1	0	1	3	1	2	1	2	2	1	1	2	2	1	2	1	2	1	1	1	2	1	1	1	1	1	2	2	2	2	2	1
1	1	1	3	2	3	1	1	1	1	1	1	1	1	1	1	2	1	1	1	1	1	1	1	1	1	2	2	2	2	2	1
1	1	1	3	2	3	1	1	1	1	1	1	1	1	1	1	2	1	1	1	1	1	1	1	1	1	2	2	2	2	2	1
1	0	1	3	1	3	1	1	2	1	1	1	1	1	1	1	2	1	1	1	1	1	1	2	1	1	2	2	1	2	2	1
1	1	1	3	1	3	1	2	1	1	1	1	1	1	2	1	2	1	1	1	1	2	1	2	1	1	2	2	1	2	2	1
1	1	1	3	2	3	1	2	1	1	1	1	1	1	1	1	2	1	1	1	2	1	1	2	1	1	2	2	1	2	2	2
1	0	1	3	2	3	1	2	2	1	1	2	1	1	1	1	2	1	1	1	1	1	1	2	1	1	2	2	1	2	2	2
1	0	1	3	1	3	1	2	1	1	1	1	1	2	1	1	2	1	1	1	1	2	1	2	1	1	2	2	1	2	2	2
1	0	1	3	2	3	1	1	1	1	1	1	1	1	1	1	2	1	1	1	1	1	1	2	1	1	2	2	2	2	2	1
2	1	1	3	1	3	1	1	1	1	1	1	1	1	1	1	2	1	1	1	1	1	1	2	1	1	2	2	2	2	2	1
2	1	1	3	1	3	1	1	1	1	1	1	1	1	1	1	2	1	1	1	1	1	1	2	1	1	2	2	2	2	2	1
2	1	1	3	1	3	1	1	1	1	1	1	1	1	1	1	2	1	1	1	1	1	1	2	1	1	2	2	2	2	2	1
2	1	1	3	2	3	1	1	1	1	1	1	1	1	1	1	2	1	1	1	1	1	1	2	1	1	2	2	2	2	2	1
2	1	1	3	2	3	1	1	1	1	1	1	1	1	1	1	2	1	1	1	1	1	1	2	1	1	2	2	2	2	2	1
2	1	1	3	1	3	1	2	1	1	1	1	1	1	1	1	2	1	1	2	1	1	1	2	1	1	2	2	2	2	2	1
3	1	1	3	1	3	1	1	1	1	1	1	1	1	1	1	2	1	1	1	1	1	1	2	1	1	2	2	1	2	2	2
3	1	1	3	1	3	1	1	1	1	1	1	1	1	1	1	2	1	1	1	2	1	1	2	1	1	2	2	1	2	2	2
3	1	1	3	2	3	1	1	1	1	1	1	1	1	1	1	2	1	1	1	2	1	1	2	1	1	2	2	1	2	2	2
3	0	1	3	1	3	1	1	2	1	1	1	1	2	1	1	2	1	1	1	2	1	1	2	1	1	2	2	2	2	1	2
3	0	1	3	1	3	1	2	2	1	1	2	2	1	2	1	2	1	1	1	2	1	1	2	1	1	2	2	1	1	1	2
4	1	1	3	2	3	1	1	1	1	1	1	1	1	1	1	2	1	1	1	1	1	1	2	1	1	2	2	2	2	2	1
4	1	1	3	2	3	1	1	2	1	1	1	1	1	1	1	2	1	1	1	1	1	1	2	1	1	2	2	2	2	2	1
1	1	1	3	2	3	1	1	1	1	1	1	1	1	1	1	2	1	1	1	1	1	1	2	1	1	2	2	1	2	2	2
2	0	1	3	1	3	1	1	1	1	1	1	1	1	1	1	2	1	1	1	1	1	1	2	1	1	2	2	2	2	2	1
4	1	1	3	1	3	1	1	1	1	1	1	1	1	1	1	2	1	1	1	2	1	1	2	1	1	2	2	2	2	2	1
2	1	2	1	1	3	1	1	1	1	1	1	1	1	1	1	2	1	1	1	1	1	1	1	1	1	1	2	2	2	2	1
2	0	2	1	2	3	1	1	2	1	1	1	1	1	1	2	2	1	1	2	1	1	1	1	1	1	2	2	2	2	2	1
1	1	2	1	1	3	1	1	2	1	2	1	2	2	2	1	2	1	1	1	1	2	1	2	1	1	2	2	1	1	1	2
1	0	2	1	2	3	1	1	1	1	1	1	1	1	1	1	2	1	1	1	1	1	1	2	1	1	2	2	1	2	2	2
1	1	2	1	2	3	1	1	1	1	1	1	1	1	1	1	2	1	1	1	1	1	1	2	1	1	2	2	1	2	2	2
1	1	2	1	2	3	1	1	1	1	1	1	1	1	1	1	2	1	1	1	1	2	1	2	1	1	2	2	2	2	2	2
2	1	2	1	1	3	1	1	1	1	1	1	1	1	1	2	2	1	1	1	1	1	1	2	1	1	2	2	2	2	2	1
3	1	2	1	1	3	1	1	2	1	1	1	1	1	1	1	2	1	1	1	1	1	1	2	1	1	2	2	1	2	2	1
3	1	2	1	1	3	1	1	2	1	1	1	1	1	2	1	2	1	1	1	1	1	1	2	1	1	2	2	1	2	1	1
3	0	2	1	1	3	1	1	1	2	1	1	1	1	1	2	2	1	1	1	1	1	1	2	1	1	2	2	1	1	1	1
3	0	2	2	1	3	1	2	2	1	1	2	2	1	2	1	2	1	1	1	2	1	1	2	1	1	2	2	1	1	1	2
4	1	2	2	1	3	1	2	2	1	2	2	2	2	2	1	2	1	1	1	2	1	1	2	1	1	2	2	2	1	2	2
4	0	2	2	1	3	1	1	1	1	1	1	1	2	1	1	2	1	1	1	2	1	1	2	1	1	2	2	1	2	2	1
1	1	2	3	2	3	1	1	1	1	1	1	1	1	1	1	2	1	1	1	1	1	1	1	1	1	2	2	2	2	2	1
1	1	2	3	2	3	1	2	1	1	1	1	1	1	1	1	2	1	1	1	1	2	1	1	1	1	1	1	2	1	2	2
1	1	2	3	1	3	1	1	1	1	1	1	1	1	1	1	2	1	1	2	1	1	1	1	1	1	1	1	2	2	2	1
2	1	2	3	1	3	1	1	1	1	1	1	1	1	1	1	2	1	1	1	1	1	1	1	1	1	2	2	2	2	2	1
1	0	2	3	1	3	1	1	1	2	1	1	1	1	1	1	2	1	1	1	2	1	1	1	1	1	2	2	2	2	2	1
1	0	2	3	2	3	1	1	1	1	1	1	1	1	1	1	2	1	1	2	1	1	1	1	1	1	2	2	2	2	2	1
1	1	2	3	2	3	1	1	1	1	1	1	1	1	1	1	2	1	1	1	1	1	1	2	1	1	2	2	2	2	2	1
1	1	2	3	2	3	1	1	1	1	1	1	1	1	1	1	2	1	1	1	2	1	1	2	1	1	2	2	2	2	2	1
1	1	2	3	2	3	1	1	1	1	1	1	1	1	1	1	2	1	1	1	1	1	1	2	1	1	2	2	1	2	2	1
1	0	2	3	2	3	1	1	1	1	1	1	1	1	1	1	2	1	1	1	1	1	1	2	1	1	2	2	1	2	2	1
1	0	2	3	2	3	1	1	1	1	1	1	1	1	1	1	2	1	1	1	1	1	1	2	1	1	2	2	1	2	2	2
1	1	2	3	2	3	1	2	1	1	1	1	1	1	1	1	2	1	1	1	1	1	1	2	1	1	2	2	1	2	2	2
1	1	2	3	2	3	1	2	1	1	1	1	1	1	1	1	2	1	1	1	1	2	1	2	1	1	2	2	2	2	2	2
1	1	2	3	2	3	1	2	1	1	1	1	1	1	1	2	2	1	1	1	1	2	1	2	1	1	2	2	1	2	2	2
1	1	2	3	2	3	1	2	1	1	1	1	1	1	1	2	2	1	1	1	1	2	1	2	1	1	2	2	1	2	2	2
3	1	3	2	1	3	1	2	2	1	1	2	2	1	2	1	2	1	1	1	1	1	1	2	1	1	2	2	1	2	2	2
1	1	3	3	2	3	1	1	2	1	1	1	1	1	1	1	2	1	1	1	2	1	1	1	1	1	2	2	2	2	2	1
1	1	3	3	2	3	1	1	1	1	1	1	1	1	1	1	2	1	1	1	1	1	1	2	1	1	2	2	1	2	2	2
3	1	3	3	1	3	1	2	2	1	1	2	1	1	1	2	2	1	1	1	1	1	1	2	1	1	2	2	1	2	2	2
4	1	2	1	1	3	1	1	1	1	1	1	1	2	1	1	2	1	2	2	1	2	1	2	1	1	2	2	1	2	2	1
2	1	2	2	2	3	1	2	2	1	1	2	2	1	2	1	2	1	2	2	1	2	1	1	1	1	2	2	2	2	2	1
1	0	3	1	1	3	1	2	2	1	2	2	2	2	2	1	2	1	2	1	2	2	1	2	1	1	2	2	1	2	2	2
2	1	3	1	1	3	1	2	2	1	2	2	2	2	1	2	2	1	2	1	2	2	1	2	1	1	2	2	2	1	2	2
3	1	3	1	1	3	1	2	2	1	1	2	2	1	1	1	2	1	2	1	2	1	1	2	1	1	2	2	1	2	2	2
1	0	3	2	2	3	1	2	2	1	2	2	2	2	1	2	2	1	2	1	2	2	1	1	1	1	2	2	1	2	2	2
1	0	3	2	2	3	1	2	2	2	2	2	2	2	1	2	2	1	2	2	2	2	1	2	1	1	1	2	2	2	2	1
1	0	4	1	1	3	1	2	2	2	2	2	2	1	2	2	2	1	2	2	2	1	1	1	1	1	2	2	2	2	2	1
1	0	4	1	2	3	1	1	1	1	1	1	1	1	1	1	2	1	2	1	2	2	1	1	1	1	2	2	2	2	2	1
2	0	4	1	1	3	1	1	1	1	1	1	2	1	1	1	2	1	2	2	2	2	1	1	1	1	2	2	2	2	2	1
2	1	1	3	2	2	1	1	1	1	1	1	1	1	1	1	2	1	1	1	1	1	1	2	1	1	2	2	1	1	1	2
3	1	1	3	2	2	1	1	1	1	1	1	1	1	1	1	2	1	1	1	2	1	1	2	1	1	2	2	1	2	2	2
1	1	1	3	1	2	1	2	1	1	1	1	1	1	1	1	2	1	1	1	1	1	1	1	1	1	2	2	1	2	2	1
3	0	2	1	1	2	1	2	2	1	1	2	2	1	1	2	2	1	1	1	1	1	1	2	1	1	2	2	1	2	2	2
1	1	2	2	1	2	1	1	2	1	1	1	1	1	1	2	2	1	1	1	1	1	1	2	1	1	2	2	1	2	2	1
3	1	2	2	1	2	1	1	1	1	1	1	1	1	2	1	2	1	1	1	1	1	1	2	1	1	1	2	1	2	2	1
1	1	2	3	2	2	1	1	1	1	1	1	1	2	1	1	2	1	1	2	1	1	1	2	1	1	2	2	2	2	2	1
1	1	2	3	2	2	1	1	1	1	1	1	1	1	1	1	2	1	1	1	1	1	1	2	1	1	2	2	2	2	2	1
1	1	2	3	2	2	1	2	2	1	1	2	2	1	1	1	2	1	1	1	1	2	1	2	1	1	2	2	1	2	2	2
1	1	2	3	2	2	1	2	2	1	1	2	1	2	1	1	2	1	1	1	1	2	1	2	1	1	2	2	1	1	1	2
2	0	2	3	2	2	1	1	1	1	1	1	1	1	1	1	2	1	1	1	1	1	1	2	1	1	1	2	2	2	2	1
4	1	2	3	1	2	1	1	1	1	1	1	1	1	1	2	2	1	1	1	2	1	1	2	1	1	2	2	1	2	2	2
4	0	2	3	1	2	1	2	2	1	1	2	1	1	1	2	2	1	1	1	2	1	1	2	1	1	2	2	1	2	2	2
4	1	2	3	2	2	1	1	1	1	1	1	1	1	1	1	2	1	1	1	1	1	1	2	1	1	2	2	1	2	2	2
4	1	2	3	2	2	1	1	1	1	1	1	1	1	1	1	2	1	1	1	1	1	1	2	1	1	2	2	1	2	2	2
4	1	2	3	2	2	1	1	2	1	1	1	1	1	2	1	2	1	1	1	1	1	1	2	1	1	2	2	1	2	2	2
3	1	2	3	2	2	1	1	2	1	1	1	1	1	2	1	2	1	1	1	1	1	1	2	1	1	2	2	1	2	2	2
3	1	2	3	1	2	1	2	1	1	1	1	1	1	1	1	2	1	1	1	1	1	1	2	1	1	2	2	1	2	2	2
4	1	2	3	1	2	1	1	1	1	1	1	1	1	1	1	2	1	1	1	2	1	1	2	1	1	2	2	2	2	2	1
4	1	2	3	2	2	1	1	1	1	1	1	1	1	1	1	2	1	1	1	2	1	1	2	1	1	2	2	2	2	2	1
4	1	2	3	2	2	1	1	1	1	1	1	1	1	1	1	2	1	1	1	2	1	1	2	1	1	2	2	2	2	2	1
4	1	2	3	2	2	1	1	2	1	1	1	1	1	1	1	2	1	1	1	2	1	1	2	1	1	2	2	2	2	2	2
1	0	3	1	2	2	1	2	1	1	1	1	1	1	1	1	2	1	1	1	2	1	1	2	1	1	2	2	2	2	2	1
1	1	3	1	1	2	1	2	2	1	2	2	2	2	1	2	2	1	1	1	2	1	1	2	1	1	2	2	1	2	2	2
2	1	3	1	1	2	1	1	1	1	2	1	2	2	1	2	2	1	1	2	1	1	1	2	1	1	2	2	2	1	2	2
3	1	3	1	1	2	1	2	1	2	1	1	1	1	1	2	2	1	1	1	2	1	1	2	1	1	2	2	1	2	2	1
3	1	3	2	2	2	1	1	2	1	1	1	1	1	2	1	2	1	1	1	1	2	1	2	1	1	2	2	1	2	2	2
1	0	3	3	1	2	1	1	1	1	1	1	1	1	1	1	2	1	1	1	1	1	1	1	1	1	1	1	1	2	2	1
2	1	3	3	2	2	1	1	1	1	1	1	1	1	1	1	2	1	1	1	1	1	1	1	1	1	2	2	2	2	2	1
1	0	3	3	2	2	1	1	2	1	1	1	1	1	1	1	2	1	1	1	2	1	1	1	1	1	2	2	2	2	2	1
1	1	3	3	2	2	1	2	2	1	1	2	2	1	1	2	2	1	1	2	1	1	1	2	1	1	2	2	2	2	2	1
1	1	3	3	2	2	1	1	1	1	1	1	1	1	1	1	2	1	1	2	1	1	1	2	1	1	2	2	2	2	2	1
1	1	3	3	2	2	1	1	1	1	1	1	1	1	1	1	2	1	1	1	1	1	1	2	1	1	1	2	1	2	2	2
2	0	3	3	2	2	1	1	1	1	1	1	1	1	1	1	2	1	1	1	1	1	1	2	1	1	2	2	2	2	2	1
3	1	3	3	1	2	1	1	1	1	1	1	1	1	1	1	2	1	1	1	1	1	1	2	1	1	2	2	2	1	1	1
3	1	3	3	2	2	1	1	1	1	1	1	1	1	1	1	2	1	1	1	1	1	1	2	1	1	2	2	1	2	2	2
3	0	3	3	1	2	1	2	2	1	2	2	2	1	2	2	2	1	1	1	2	1	1	2	1	1	2	2	1	2	2	2
3	1	3	3	2	2	1	1	1	1	1	1	1	1	1	1	2	1	1	2	1	1	1	2	1	1	2	2	2	2	2	1
4	1	3	3	1	2	1	1	1	1	1	1	1	2	1	1	2	1	1	1	1	1	1	2	1	1	2	2	1	2	2	1
1	1	4	1	1	2	1	2	2	2	1	2	2	1	2	1	2	1	1	1	1	1	1	2	1	1	2	2	1	2	2	2
3	1	4	3	2	2	1	1	1	1	1	1	1	1	1	1	2	1	1	1	1	1	1	1	1	1	2	2	1	2	2	1
2	1	1	1	1	2	1	1	2	1	1	1	1	1	2	1	2	1	2	2	2	2	1	2	1	1	2	2	2	2	2	1
2	0	1	1	1	2	1	1	1	1	2	1	1	2	1	2	2	1	2	1	2	2	1	2	1	1	2	2	1	2	2	2
1	1	1	1	1	2	1	2	2	2	2	2	2	2	1	2	2	1	2	1	2	2	1	2	1	1	2	2	1	2	2	2
4	1	1	1	2	2	1	1	1	2	2	1	1	1	2	2	2	1	2	2	1	2	1	2	1	1	2	2	2	1	1	2
4	0	1	1	2	2	1	1	2	1	1	1	1	2	1	1	2	1	2	2	2	1	1	2	1	1	2	2	2	2	2	1
4	1	1	2	1	2	1	2	2	1	2	2	2	2	1	2	2	1	2	1	2	2	1	1	1	1	2	2	1	2	2	2
4	0	1	2	1	2	1	1	2	1	1	1	1	1	1	1	2	1	2	1	2	2	1	2	1	1	2	2	2	2	2	1
2	1	1	2	2	2	2	1	2	1	1	2	2	1	1	2	2	1	2	2	1	2	1	2	1	1	2	2	2	2	2	1
1	1	1	3	1	2	1	2	2	1	1	2	2	1	1	1	2	1	2	2	2	1	1	2	1	1	2	2	2	2	2	1
1	0	1	3	1	2	1	2	2	1	1	2	1	1	1	1	2	1	2	2	2	1	1	2	1	1	2	2	1	2	2	2
1	1	1	3	2	2	1	1	2	1	2	1	2	1	2	2	2	1	2	2	2	2	1	2	1	1	2	2	2	2	2	2
1	1	1	3	1	2	1	2	1	2	2	2	2	2	2	1	2	1	2	1	2	2	1	1	1	1	2	2	1	2	2	2
1	0	1	3	1	2	1	2	2	1	1	2	2	1	2	1	2	1	2	1	2	2	1	2	1	1	2	2	1	2	2	2
1	0	1	3	1	2	1	1	2	1	1	1	1	2	1	1	2	1	2	1	2	1	1	2	1	1	2	2	1	2	2	2
3	0	1	3	1	2	1	1	2	2	1	2	2	1	1	2	2	1	2	1	2	1	1	2	1	1	2	2	1	2	2	2
4	1	1	3	2	2	1	1	2	1	1	1	1	1	2	1	2	1	2	2	2	2	1	2	1	1	2	2	1	2	2	2
4	0	1	3	1	2	1	2	2	1	2	2	2	2	2	1	2	1	2	2	2	1	1	2	1	1	2	2	2	1	2	2
1	1	2	1	2	2	1	1	1	1	1	1	1	2	1	1	2	1	2	1	2	2	1	2	1	1	2	2	2	2	2	1
1	1	2	1	2	2	1	1	1	1	1	1	1	2	1	1	2	1	2	1	2	2	1	2	1	1	2	2	2	2	2	1
1	0	2	1	2	2	1	1	2	1	1	1	1	1	1	1	2	1	2	2	2	2	1	2	1	1	2	2	2	2	2	1
1	1	2	1	1	2	1	2	2	2	2	2	2	2	1	2	2	1	2	2	2	1	1	2	1	1	2	2	2	2	2	1
1	0	2	1	1	2	1	2	2	1	2	2	2	2	2	1	2	1	2	1	2	2	1	2	1	1	2	2	1	2	2	2
1	0	2	1	1	2	1	2	2	1	1	2	2	1	2	1	2	1	2	2	2	1	1	2	1	1	2	2	1	2	2	2
1	0	2	2	1	2	1	2	2	1	1	2	2	2	1	1	2	1	2	1	2	2	1	1	1	1	2	2	1	1	1	2
1	1	2	2	2	2	1	2	2	1	2	2	2	2	1	2	2	1	2	1	2	2	1	2	1	1	2	2	2	2	2	2
1	0	2	3	1	2	1	1	2	2	1	2	2	1	1	2	2	1	2	2	2	2	1	2	1	1	1	2	2	2	2	1
1	0	2	3	2	2	1	2	2	1	1	2	1	1	1	1	2	1	2	1	2	2	1	2	1	1	2	2	2	2	2	1
1	0	2	3	2	2	1	1	1	1	1	1	1	1	1	1	2	1	2	2	2	1	1	2	1	1	2	2	2	2	2	2
4	0	2	3	1	2	1	1	2	1	1	1	1	2	1	1	2	1	2	1	2	2	1	2	1	1	2	2	1	2	2	1
1	1	3	1	1	2	1	1	2	1	2	1	2	2	1	2	2	1	2	2	2	2	1	1	1	1	2	2	1	1	1	2
2	0	3	1	1	2	1	2	2	2	2	2	2	1	2	2	2	1	2	2	1	2	1	1	1	1	2	2	1	1	2	2
3	1	3	1	1	2	1	1	2	2	1	2	2	1	1	1	2	1	2	1	1	1	1	1	1	1	2	2	1	1	2	2
1	0	3	1	1	2	1	2	2	1	2	2	2	2	2	2	2	1	2	1	2	2	1	2	1	1	2	2	2	2	2	2
2	1	3	1	2	2	1	2	2	2	2	2	2	1	2	2	2	1	2	2	1	2	1	2	1	1	2	2	2	1	2	2
3	0	3	1	1	2	1	2	2	1	1	2	2	1	1	2	2	1	2	2	2	1	1	2	1	1	2	2	1	2	2	2
3	0	3	1	1	2	1	1	1	2	1	1	2	1	2	1	2	1	2	1	1	2	1	2	1	1	2	2	1	2	2	2
2	1	4	2	1	2	1	1	1	1	1	1	1	1	1	1	2	1	2	1	1	1	1	1	1	1	2	2	2	2	2	2
2	0	2	3	1	2	1	1	1	1	1	1	1	2	1	1	2	1	1	2	1	1	1	2	1	1	1	2	2	2	2	1
2	1	2	3	2	2	1	1	1	1	1	1	1	1	1	1	2	1	1	1	1	1	1	2	1	1	2	2	2	2	2	1
4	1	2	3	2	2	1	1	1	1	1	1	1	1	1	1	2	1	1	1	1	1	1	2	1	1	2	2	1	2	2	2
3	1	2	3	1	2	1	1	1	1	1	1	1	1	1	1	2	1	1	1	2	1	1	2	1	1	2	2	1	2	2	2
3	1	2	3	2	2	1	1	1	2	1	1	1	1	1	1	2	1	1	1	2	1	1	2	1	1	2	2	1	2	2	2
4	1	2	3	2	2	1	1	1	1	1	1	1	1	1	1	2	1	1	1	1	1	1	2	1	1	2	2	2	2	2	1
4	0	2	3	1	2	1	1	1	1	1	1	1	1	1	1	2	1	1	1	2	1	1	2	1	1	2	2	2	2	2	1
4	1	2	3	2	2	1	1	1	1	1	1	1	1	1	1	2	1	1	1	2	1	1	2	1	1	2	2	2	2	2	1
3	0	3	1	1	2	1	2	2	1	1	2	2	1	2	1	2	1	1	1	1	1	1	2	1	1	2	2	1	2	2	2
4	1	3	1	1	2	1	1	2	1	1	1	1	1	1	1	2	1	1	1	2	1	1	2	1	1	2	2	1	2	2	1
3	1	3	2	1	2	1	2	2	1	1	2	2	1	2	1	2	1	1	1	2	1	1	1	1	1	2	2	1	2	2	2
1	1	3	3	2	2	1	1	1	1	1	1	1	1	1	1	2	1	1	1	1	1	1	1	1	1	1	1	2	1	1	1
1	0	3	3	1	2	1	1	1	1	1	1	1	1	1	1	2	1	1	1	1	1	1	1	1	1	1	1	2	2	2	1
1	1	3	3	2	2	1	1	1	1	1	1	1	1	1	1	2	1	1	1	1	1	1	2	1	1	2	2	2	2	2	1
1	1	3	3	2	2	1	2	1	1	1	1	1	1	1	1	2	1	1	1	1	2	1	2	1	1	2	2	2	2	2	2
1	0	3	3	1	2	1	1	1	1	1	1	1	1	1	1	2	1	1	2	1	1	1	2	1	1	1	2	2	2	2	1
1	1	3	3	2	1	1	1	1	1	1	1	1	1	1	1	2	1	1	1	1	1	1	2	1	1	2	2	1	2	2	2
3	0	3	3	2	1	1	1	1	1	1	1	1	1	1	1	2	1	1	1	1	1	1	2	1	1	2	2	1	2	2	2
2	0	4	1	1	1	1	2	2	2	1	2	2	1	2	1	2	1	1	1	1	1	1	1	1	1	2	2	1	2	2	2
2	1	4	1	1	1	1	1	1	1	1	1	1	1	1	1	2	1	1	1	1	1	1	1	1	1	1	2	2	2	2	1
1	0	4	1	1	1	1	2	2	1	1	2	2	1	1	2	2	1	1	1	2	1	1	1	1	1	2	2	2	2	2	2
1	1	4	3	2	1	1	1	1	1	1	1	1	1	1	1	2	1	1	2	1	1	1	1	1	1	1	2	2	1	1	2
4	1	1	3	2	1	1	2	2	2	2	2	1	2	1	2	2	1	2	2	2	1	1	1	1	1	2	2	1	1	1	1
2	1	1	3	1	1	1	2	2	2	2	2	1	1	2	2	2	1	2	1	2	2	1	2	1	1	2	2	2	1	1	2
1	0	1	3	2	1	1	2	2	2	2	2	2	1	2	2	2	1	2	1	2	2	1	2	1	1	2	2	2	2	2	1
1	0	2	1	1	1	1	2	2	2	2	2	2	2	2	1	2	1	2	1	2	2	1	1	1	1	2	2	1	2	2	2
1	1	2	1	2	1	1	2	2	2	2	2	2	2	1	2	2	1	2	1	2	2	1	2	1	1	2	2	2	2	2	1
4	1	2	1	1	1	2	1	1	1	1	1	1	2	1	1	2	1	2	2	2	1	1	2	1	1	2	2	2	2	2	1
4	1	2	1	1	1	1	1	2	1	2	1	2	1	2	2	2	1	2	2	2	1	1	2	1	1	2	2	2	2	2	1
4	1	2	1	1	1	1	2	2	1	2	2	2	2	2	1	2	1	2	2	2	1	1	2	1	1	2	2	2	2	2	2
2	1	2	2	1	1	1	2	2	1	2	2	2	2	1	2	2	1	2	2	2	1	1	1	1	1	2	2	2	2	2	1
4	1	2	2	1	1	1	1	2	1	2	1	1	2	2	1	2	1	2	1	2	2	1	1	1	1	2	2	2	1	1	2
1	0	3	1	1	1	2	1	2	2	1	2	2	1	1	2	2	1	2	2	2	1	1	2	1	1	2	2	2	2	2	1
1	0	3	3	2	1	1	1	2	1	1	1	1	1	1	1	2	1	2	1	2	2	1	1	1	1	2	2	2	1	2	2
1	0	3	3	2	1	1	2	2	1	1	2	1	1	1	1	2	1	2	2	2	2	1	2	1	1	2	2	2	2	2	1
2	1	3	3	1	1	2	1	2	2	2	2	2	2	1	2	2	1	2	1	2	2	1	2	1	1	2	2	1	2	2	2
1	0	4	1	1	1	1	2	2	1	1	2	2	1	2	1	2	1	2	2	2	1	1	1	1	1	2	2	2	2	2	1
1	1	4	1	1	1	1	2	2	1	2	2	2	2	1	2	2	1	2	2	2	1	1	1	1	1	2	2	1	2	2	2
1	1	4	1	1	1	1	1	1	2	1	1	2	1	2	1	2	1	2	1	2	2	1	2	1	1	2	2	2	2	2	1
1	1	4	1	1	1	1	2	2	1	1	2	2	1	2	1	2	1	2	2	2	1	1	2	1	1	2	2	1	2	2	2
1	1	4	1	2	1	1	1	2	1	1	1	1	1	1	1	2	1	2	1	2	2	1	2	1	1	2	2	1	2	2	2
3	0	4	1	1	1	1	2	2	1	1	2	2	1	2	1	2	1	2	1	2	2	1	2	1	1	2	2	2	2	2	1
3	0	4	1	1	1	1	2	2	1	1	2	2	1	1	2	2	1	2	1	2	1	1	2	1	1	2	2	1	2	2	2
3	0	4	1	1	1	1	2	2	1	1	2	2	1	1	2	2	1	2	2	2	1	1	2	1	1	2	2	1	2	2	2
4	1	4	1	1	1	1	1	2	1	1	1	1	1	1	2	1	1	2	1	1	1	1	2	1	1	2	2	2	2	2	1
1	0	4	2	2	1	1	1	2	1	1	1	1	2	1	1	2	1	2	1	2	2	1	2	1	1	1	2	2	2	2	1
1	1	4	3	2	1	1	1	2	1	1	1	1	1	1	1	2	1	2	1	2	2	1	1	1	1	2	2	2	2	2	1
1	0	4	1	1	3	1	2	2	2	2	2	2	2	1	2	2	2	2	#NULL!	#NULL!	#NULL!	#NULL!	2	0	#NULL!	#NULL!	#NULL!	1	2	2	2
1	0	4	3	1	3	2	2	2	2	2	2	2	2	2	2	2	2	2	#NULL!	#NULL!	#NULL!	#NULL!	2	0	#NULL!	#NULL!	#NULL!	2	2	2	2
1	0	4	3	1	3	2	1	2	2	2	2	2	2	2	2	2	2	2	#NULL!	#NULL!	#NULL!	#NULL!	2	0	#NULL!	#NULL!	#NULL!	2	1	2	2
4	0	4	3	1	3	1	2	2	1	2	2	2	2	1	2	2	1	2	2	2	1	0	2	0	#NULL!	#NULL!	#NULL!	2	2	1	2
3	0	4	3	1	3	1	2	2	1	1	2	2	1	1	2	2	1	2	1	2	1	0	2	0	#NULL!	#NULL!	#NULL!	1	2	2	2
3	1	4	3	1	3	1	1	2	1	2	1	2	2	2	1	2	1	2	1	2	2	1	2	0	2	2	2	2	2	2	1
4	1	4	1	1	3	1	1	2	1	2	1	2	2	2	1	2	2	2	#NULL!	#NULL!	#NULL!	#NULL!	2	0	#NULL!	#NULL!	#NULL!	2	2	2	1
4	1	4	1	1	3	1	1	2	1	2	1	2	2	1	2	2	2	2	#NULL!	#NULL!	#NULL!	#NULL!	2	0	#NULL!	#NULL!	#NULL!	2	2	2	1
1	1	4	1	1	3	1	2	2	1	2	2	2	2	1	2	2	2	2	#NULL!	#NULL!	#NULL!	#NULL!	2	0	#NULL!	#NULL!	#NULL!	2	2	2	2
1	0	4	1	1	3	1	2	2	1	2	2	2	2	1	2	2	1	2	2	2	1	0	2	0	#NULL!	#NULL!	#NULL!	2	1	2	2
2	0	4	1	1	3	1	1	2	1	2	1	2	2	1	2	2	2	2	#NULL!	#NULL!	#NULL!	#NULL!	2	0	#NULL!	#NULL!	#NULL!	2	2	2	1
1	1	4	2	1	3	1	2	2	2	2	2	2	2	2	1	2	1	2	2	2	2	0	2	0	#NULL!	#NULL!	#NULL!	2	2	2	2
4	0	4	2	1	3	1	2	2	1	2	2	2	2	1	2	2	1	2	2	2	1	1	2	0	2	2	2	2	1	2	2
3	0	1	1	1	2	1	2	2	1	1	2	2	1	1	2	2	1	1	1	2	1	1	2	0	2	2	2	1	2	2	2
3	0	1	1	1	2	1	2	2	1	1	2	2	1	1	2	2	1	1	1	1	1	1	2	0	2	2	2	1	2	2	2
3	0	1	1	1	2	1	2	2	1	2	2	2	1	2	2	2	1	1	1	2	1	0	2	0	#NULL!	#NULL!	#NULL!	2	1	2	2
4	0	1	3	1	2	1	1	2	1	2	1	2	2	2	1	2	1	1	1	2	1	1	1	0	2	2	2	2	1	2	2
1	1	1	3	1	2	1	1	2	2	2	2	1	1	2	2	2	1	1	1	1	2	1	2	0	2	1	2	2	2	2	1
4	0	1	3	1	2	1	1	1	1	1	1	1	1	1	1	2	1	1	2	1	1	1	2	0	2	2	2	2	2	2	2
2	1	1	3	1	2	1	1	2	1	1	1	2	1	1	2	2	1	1	1	1	2	1	2	0	2	2	2	1	2	2	2
4	1	1	1	2	2	1	2	2	1	2	2	2	2	1	2	2	1	1	2	1	1	1	2	0	2	2	2	1	2	2	2
4	1	2	1	1	2	1	1	1	1	1	1	1	2	1	1	2	1	1	1	1	1	1	1	0	2	2	2	2	1	2	1
3	0	2	1	1	2	1	1	1	1	1	1	2	1	1	1	2	1	1	1	1	1	0	2	0	#NULL!	#NULL!	#NULL!	2	1	2	2
3	0	2	1	1	2	1	2	2	1	2	2	2	2	2	1	2	1	1	2	1	1	0	2	0	#NULL!	#NULL!	#NULL!	2	1	2	2
1	0	2	2	1	2	1	1	1	1	1	1	1	1	1	1	2	1	1	1	1	1	0	2	0	#NULL!	#NULL!	#NULL!	2	1	2	1
3	1	2	1	2	2	1	1	1	1	1	1	1	1	1	1	2	1	1	1	1	1	1	2	0	2	2	2	1	2	2	2
1	1	3	2	2	2	1	2	2	1	1	2	2	1	2	1	2	1	1	1	1	1	1	2	0	2	1	2	2	2	2	1
3	1	3	1	2	2	1	1	2	1	1	1	1	1	1	1	2	1	1	1	1	1	1	1	0	2	2	2	1	1	1	1
1	0	4	1	1	2	1	1	2	1	2	1	2	2	1	2	2	1	1	1	2	1	0	2	0	#NULL!	#NULL!	#NULL!	1	2	2	2
4	0	4	1	1	2	1	1	2	1	1	1	1	2	1	1	2	1	1	1	2	1	1	2	0	2	2	2	2	2	2	2
1	0	2	3	1	2	1	2	2	1	1	2	2	1	1	2	2	2	2	#NULL!	#NULL!	#NULL!	#NULL!	2	0	#NULL!	#NULL!	#NULL!	1	2	2	2
2	1	1	1	1	2	2	2	2	2	2	2	2	2	2	2	2	2	2	#NULL!	#NULL!	#NULL!	#NULL!	2	0	#NULL!	#NULL!	#NULL!	2	2	2	1
2	1	1	1	1	2	2	2	2	1	2	2	2	2	1	2	2	1	2	2	1	2	1	2	0	2	1	2	1	1	1	2
2	1	1	1	1	2	1	1	2	1	2	1	2	1	2	2	2	1	2	1	1	1	1	2	0	2	1	2	2	1	2	2
2	0	1	1	1	2	1	2	2	2	2	2	2	1	2	2	2	2	2	#NULL!	#NULL!	#NULL!	#NULL!	2	0	#NULL!	#NULL!	#NULL!	2	2	2	2
2	0	1	1	1	2	2	1	2	1	2	2	2	2	1	2	2	2	2	#NULL!	#NULL!	#NULL!	#NULL!	2	0	#NULL!	#NULL!	#NULL!	1	2	2	2
2	0	1	1	1	2	2	2	2	2	2	2	2	2	2	2	2	2	2	#NULL!	#NULL!	#NULL!	#NULL!	2	0	#NULL!	#NULL!	#NULL!	2	2	2	2
3	0	1	1	1	2	1	2	2	1	1	2	2	1	1	2	2	2	2	#NULL!	#NULL!	#NULL!	#NULL!	2	0	#NULL!	#NULL!	#NULL!	2	1	2	2
4	1	1	1	1	2	1	1	2	1	2	1	2	2	2	1	2	1	2	2	2	1	0	2	0	#NULL!	#NULL!	#NULL!	2	2	2	1
4	0	1	1	1	2	1	1	2	1	2	1	2	2	2	1	2	1	2	2	2	1	0	2	0	#NULL!	#NULL!	#NULL!	1	2	2	2
4	1	1	1	1	2	1	1	2	1	2	1	2	2	1	2	2	1	2	1	2	2	0	2	0	#NULL!	#NULL!	#NULL!	2	2	2	2
4	0	1	1	1	2	1	1	2	1	2	1	2	2	2	1	2	1	2	2	2	1	0	2	0	#NULL!	#NULL!	#NULL!	2	2	2	1
4	1	1	1	1	2	1	1	2	1	2	1	2	2	2	1	2	2	2	#NULL!	#NULL!	#NULL!	#NULL!	2	0	#NULL!	#NULL!	#NULL!	2	2	2	1
4	0	1	1	1	2	1	1	2	1	2	1	2	2	1	2	2	2	2	#NULL!	#NULL!	#NULL!	#NULL!	2	0	#NULL!	#NULL!	#NULL!	2	2	2	1
4	0	1	1	1	2	1	1	2	1	2	1	2	2	2	1	2	2	2	#NULL!	#NULL!	#NULL!	#NULL!	2	0	#NULL!	#NULL!	#NULL!	2	1	2	2
4	1	1	1	1	2	1	2	2	1	2	2	2	2	2	1	2	2	2	#NULL!	#NULL!	#NULL!	#NULL!	2	0	#NULL!	#NULL!	#NULL!	2	1	1	2
4	0	1	1	1	2	2	1	2	1	2	2	2	2	1	2	2	2	2	#NULL!	#NULL!	#NULL!	#NULL!	2	0	#NULL!	#NULL!	#NULL!	2	2	2	2
4	1	1	1	1	2	1	2	2	1	2	2	2	2	2	1	2	2	2	#NULL!	#NULL!	#NULL!	#NULL!	2	0	#NULL!	#NULL!	#NULL!	1	2	2	2
4	0	1	1	1	2	1	2	2	1	2	2	2	2	1	2	2	1	2	1	2	2	1	2	0	2	2	2	1	2	2	2
4	0	1	1	1	2	1	1	2	1	2	1	2	2	2	1	2	1	2	2	2	1	0	2	0	#NULL!	#NULL!	#NULL!	2	1	2	2
4	0	1	1	1	2	2	2	2	2	2	2	2	2	2	2	2	2	2	#NULL!	#NULL!	#NULL!	#NULL!	2	0	#NULL!	#NULL!	#NULL!	2	1	2	2
4	0	1	1	1	2	1	2	2	2	2	2	2	2	1	2	2	2	2	#NULL!	#NULL!	#NULL!	#NULL!	2	0	#NULL!	#NULL!	#NULL!	2	1	2	2
4	0	1	1	1	2	2	2	2	2	2	2	2	2	2	2	2	2	2	#NULL!	#NULL!	#NULL!	#NULL!	2	0	#NULL!	#NULL!	#NULL!	2	1	2	2
4	1	1	2	1	2	1	2	2	1	2	2	2	2	2	1	2	2	2	#NULL!	#NULL!	#NULL!	#NULL!	2	0	#NULL!	#NULL!	#NULL!	2	1	2	2
1	0	1	3	1	2	2	2	2	2	2	2	1	2	2	2	2	2	2	#NULL!	#NULL!	#NULL!	#NULL!	2	0	#NULL!	#NULL!	#NULL!	2	2	2	2
1	0	1	3	1	2	1	2	2	1	2	2	2	1	2	2	2	1	2	2	2	1	1	2	0	2	2	2	2	2	2	1
4	0	1	3	1	2	1	1	2	1	1	1	1	1	1	1	2	1	2	1	2	2	1	2	0	2	2	2	2	2	2	1
2	1	1	3	1	2	1	2	2	1	2	2	1	2	1	2	2	1	2	1	2	2	1	2	0	2	2	2	2	1	2	2
2	0	1	3	1	2	1	1	2	1	1	1	1	1	1	1	2	2	2	#NULL!	#NULL!	#NULL!	#NULL!	2	0	#NULL!	#NULL!	#NULL!	2	1	2	2
1	1	1	1	2	2	1	2	2	2	1	2	2	1	2	1	2	1	2	2	2	2	1	2	0	2	2	2	1	2	2	2
1	1	1	1	2	2	1	2	2	2	2	2	2	2	2	2	2	2	2	#NULL!	#NULL!	#NULL!	#NULL!	2	0	#NULL!	#NULL!	#NULL!	2	1	2	2
1	0	2	1	1	2	1	2	2	2	2	2	2	1	2	2	2	2	2	#NULL!	#NULL!	#NULL!	#NULL!	2	0	#NULL!	#NULL!	#NULL!	2	2	2	2
1	1	2	1	2	2	1	2	2	2	2	2	2	1	2	2	2	1	2	2	2	2	0	2	0	#NULL!	#NULL!	#NULL!	2	1	2	2
1	0	2	1	1	2	1	1	2	1	2	1	2	1	2	2	2	2	2	#NULL!	#NULL!	#NULL!	#NULL!	2	0	#NULL!	#NULL!	#NULL!	2	2	2	2
1	0	2	1	1	2	1	1	2	1	1	1	2	2	1	1	2	2	2	#NULL!	#NULL!	#NULL!	#NULL!	2	0	#NULL!	#NULL!	#NULL!	2	2	2	2
1	0	2	1	1	2	2	2	2	2	2	2	2	2	2	2	2	2	2	#NULL!	#NULL!	#NULL!	#NULL!	2	0	#NULL!	#NULL!	#NULL!	2	1	1	2
2	0	2	1	1	2	2	2	2	2	2	2	2	2	2	2	2	2	2	#NULL!	#NULL!	#NULL!	#NULL!	1	0	#NULL!	#NULL!	#NULL!	2	1	2	2
1	0	2	1	2	2	1	1	2	1	1	1	1	1	1	1	2	1	2	2	2	1	1	2	0	2	2	2	2	2	2	1
1	1	2	1	1	2	1	2	2	2	1	2	2	1	1	1	2	1	2	1	2	2	0	2	0	#NULL!	#NULL!	#NULL!	1	2	2	2
1	0	2	1	1	2	1	2	1	1	2	1	1	2	1	2	2	2	2	#NULL!	#NULL!	#NULL!	#NULL!	2	0	#NULL!	#NULL!	#NULL!	1	2	2	2
1	0	2	1	1	2	1	2	1	2	2	2	2	2	1	2	2	2	2	#NULL!	#NULL!	#NULL!	#NULL!	2	0	#NULL!	#NULL!	#NULL!	1	2	2	2
1	0	2	1	1	2	1	2	2	2	2	2	2	2	2	1	2	2	2	#NULL!	#NULL!	#NULL!	#NULL!	2	0	#NULL!	#NULL!	#NULL!	2	1	2	2
2	1	2	1	1	2	1	2	2	1	2	2	2	2	1	2	2	1	2	2	2	1	1	2	0	2	1	2	2	1	2	2
2	0	2	1	1	2	1	2	1	1	2	1	2	2	2	1	2	1	2	2	2	1	0	2	0	#NULL!	#NULL!	#NULL!	2	2	2	1
2	0	2	1	1	2	2	2	2	1	2	2	2	1	2	2	2	2	2	#NULL!	#NULL!	#NULL!	#NULL!	2	0	#NULL!	#NULL!	#NULL!	1	2	2	2
2	0	2	1	1	2	2	2	2	2	2	2	2	2	2	2	2	2	2	#NULL!	#NULL!	#NULL!	#NULL!	2	0	#NULL!	#NULL!	#NULL!	2	1	2	2
2	0	2	1	1	2	1	2	2	2	2	2	2	1	2	2	2	2	2	#NULL!	#NULL!	#NULL!	#NULL!	2	0	#NULL!	#NULL!	#NULL!	2	2	2	2
3	0	2	1	1	2	1	2	2	1	2	2	2	1	2	2	2	1	2	1	2	1	1	2	0	2	2	2	1	2	2	2
4	0	2	1	1	2	1	1	2	1	1	1	1	2	1	1	1	1	2	2	2	1	0	2	0	#NULL!	#NULL!	#NULL!	2	2	2	1
4	0	2	1	1	2	1	1	2	1	2	1	2	2	2	1	2	1	2	2	2	1	0	2	0	#NULL!	#NULL!	#NULL!	2	1	2	2
4	1	2	1	1	2	1	1	2	1	2	1	2	2	1	2	2	1	2	2	2	1	0	2	0	#NULL!	#NULL!	#NULL!	2	1	2	2
4	0	2	1	1	2	2	2	2	2	2	2	2	2	2	2	2	2	2	#NULL!	#NULL!	#NULL!	#NULL!	2	0	#NULL!	#NULL!	#NULL!	2	1	2	2
4	0	2	1	1	2	1	2	2	1	2	2	2	2	2	1	2	2	2	#NULL!	#NULL!	#NULL!	#NULL!	2	0	#NULL!	#NULL!	#NULL!	2	1	2	2
4	0	2	1	1	2	1	2	2	1	2	2	2	2	1	2	2	2	2	#NULL!	#NULL!	#NULL!	#NULL!	2	0	#NULL!	#NULL!	#NULL!	2	1	2	2
3	1	2	1	1	2	1	2	2	1	2	2	2	2	1	2	2	2	2	#NULL!	#NULL!	#NULL!	#NULL!	2	0	#NULL!	#NULL!	#NULL!	2	2	2	1
3	0	2	1	1	2	1	1	2	1	2	1	2	2	2	1	2	2	2	#NULL!	#NULL!	#NULL!	#NULL!	2	0	#NULL!	#NULL!	#NULL!	2	1	2	2
3	1	2	1	1	2	1	2	2	1	2	2	2	2	2	1	2	2	2	#NULL!	#NULL!	#NULL!	#NULL!	2	0	#NULL!	#NULL!	#NULL!	2	2	2	2
3	0	2	1	1	2	1	1	2	1	2	1	2	2	2	1	2	1	2	2	2	1	0	2	0	#NULL!	#NULL!	#NULL!	2	2	2	1
4	0	2	1	1	2	1	1	2	1	2	1	2	2	1	2	2	2	2	#NULL!	#NULL!	#NULL!	#NULL!	2	0	#NULL!	#NULL!	#NULL!	1	2	2	2
4	0	2	1	1	2	2	1	2	1	2	2	2	2	2	1	2	2	2	#NULL!	#NULL!	#NULL!	#NULL!	2	0	#NULL!	#NULL!	#NULL!	2	2	2	2
4	0	2	1	1	2	1	2	2	1	2	2	2	2	2	1	2	2	2	#NULL!	#NULL!	#NULL!	#NULL!	2	0	#NULL!	#NULL!	#NULL!	2	1	1	2
1	1	2	2	1	1	1	2	2	2	2	2	2	1	2	2	2	2	2	#NULL!	#NULL!	#NULL!	#NULL!	2	0	#NULL!	#NULL!	#NULL!	2	2	2	2
2	0	2	2	1	1	1	1	2	1	2	1	2	2	2	1	2	2	2	#NULL!	#NULL!	#NULL!	#NULL!	2	0	#NULL!	#NULL!	#NULL!	2	2	2	2
4	1	2	2	1	1	1	2	2	1	1	2	2	2	1	1	2	1	2	2	2	1	1	2	0	2	2	2	2	2	2	1
1	0	2	3	1	1	1	2	2	2	2	2	2	1	2	2	2	1	2	2	2	2	1	2	0	2	2	2	2	2	2	1
1	1	2	3	2	1	1	1	1	1	2	1	2	2	1	2	2	1	2	1	2	2	0	2	0	#NULL!	#NULL!	#NULL!	1	2	2	2
1	1	2	3	1	1	1	1	1	1	2	1	2	2	1	2	2	1	2	1	2	2	0	2	0	#NULL!	#NULL!	#NULL!	2	2	2	2
2	1	2	1	1	1	2	2	2	1	2	2	2	2	1	2	2	2	2	#NULL!	#NULL!	#NULL!	#NULL!	2	0	#NULL!	#NULL!	#NULL!	2	2	2	1
2	0	3	1	1	1	2	2	2	2	2	2	2	2	1	2	2	2	2	#NULL!	#NULL!	#NULL!	#NULL!	1	0	#NULL!	#NULL!	#NULL!	2	1	2	2
2	0	3	1	1	1	2	2	2	2	2	2	2	2	2	2	2	2	2	#NULL!	#NULL!	#NULL!	#NULL!	1	0	#NULL!	#NULL!	#NULL!	2	1	1	2
1	0	3	1	2	1	1	2	2	1	2	2	2	1	2	2	2	1	2	2	2	1	1	2	0	2	2	2	2	2	2	1
1	0	3	1	1	1	1	2	2	2	2	2	2	2	2	1	2	2	2	#NULL!	#NULL!	#NULL!	#NULL!	2	0	#NULL!	#NULL!	#NULL!	1	2	2	2
1	0	3	1	1	1	1	2	2	2	2	2	2	2	2	1	2	2	2	#NULL!	#NULL!	#NULL!	#NULL!	2	0	#NULL!	#NULL!	#NULL!	2	2	2	2
1	0	3	1	1	1	1	2	2	2	2	2	2	2	2	1	2	2	2	#NULL!	#NULL!	#NULL!	#NULL!	2	0	#NULL!	#NULL!	#NULL!	2	2	2	2
1	0	3	1	1	1	1	2	2	2	2	2	2	2	1	2	2	2	2	#NULL!	#NULL!	#NULL!	#NULL!	2	0	#NULL!	#NULL!	#NULL!	1	2	2	2
1	0	3	1	1	2	1	1	2	1	2	1	2	2	1	2	2	2	2	#NULL!	#NULL!	#NULL!	#NULL!	2	0	#NULL!	#NULL!	#NULL!	1	2	2	2
2	0	3	1	1	2	2	2	2	2	2	2	2	2	2	2	2	2	2	#NULL!	#NULL!	#NULL!	#NULL!	2	0	#NULL!	#NULL!	#NULL!	2	2	2	1
2	0	3	1	1	2	1	2	2	1	1	2	2	1	1	2	2	2	2	#NULL!	#NULL!	#NULL!	#NULL!	2	0	#NULL!	#NULL!	#NULL!	2	2	2	2
3	0	3	1	1	2	1	1	1	2	1	1	2	1	1	1	2	1	2	1	1	1	1	2	0	2	2	2	1	2	2	2
3	0	3	1	1	2	1	1	2	1	1	1	2	1	1	1	2	1	2	1	2	1	1	2	0	2	2	2	1	2	2	2
3	0	3	1	1	2	1	2	2	1	1	2	2	1	1	2	2	1	2	1	2	1	1	2	0	2	2	2	1	2	2	2
3	0	3	1	1	2	1	2	2	1	2	2	2	1	2	2	2	1	2	1	2	2	0	2	0	#NULL!	#NULL!	#NULL!	2	1	2	2
3	0	3	1	1	2	1	1	2	1	2	1	2	1	2	2	2	1	2	2	2	2	0	2	0	#NULL!	#NULL!	#NULL!	2	1	2	2
3	0	3	1	1	2	1	1	2	1	2	1	2	2	2	1	2	2	2	#NULL!	#NULL!	#NULL!	#NULL!	2	0	#NULL!	#NULL!	#NULL!	2	1	2	2
3	0	3	1	1	2	1	2	2	1	2	2	2	2	2	1	2	1	2	2	2	1	1	2	0	2	2	2	1	2	2	2
3	0	3	1	1	2	1	2	2	1	2	2	2	2	2	1	2	1	2	2	2	2	0	2	0	#NULL!	#NULL!	#NULL!	2	2	2	2
3	0	3	1	1	2	1	2	2	1	2	2	2	2	2	1	2	2	2	#NULL!	#NULL!	#NULL!	#NULL!	2	0	#NULL!	#NULL!	#NULL!	2	2	2	1
1	0	3	2	1	2	1	2	2	2	2	2	2	2	1	2	2	2	2	#NULL!	#NULL!	#NULL!	#NULL!	2	0	#NULL!	#NULL!	#NULL!	2	2	2	1
1	0	3	1	1	2	1	2	2	2	2	2	1	2	2	1	2	1	2	2	2	1	1	2	0	2	1	2	1	2	2	2
2	1	3	1	1	2	1	2	2	1	1	2	2	1	1	1	2	1	2	2	2	2	1	2	0	2	2	2	2	2	2	1
2	0	3	1	1	2	2	2	2	1	2	2	2	2	1	2	2	1	2	2	1	2	1	2	0	2	1	2	1	2	2	2
4	0	4	1	1	2	2	2	2	1	2	2	2	2	1	2	2	1	2	2	2	1	0	1	0	#NULL!	#NULL!	#NULL!	2	1	2	2
1	0	4	1	1	2	1	2	2	2	1	2	2	1	2	1	2	1	2	1	2	2	1	2	0	2	1	2	2	2	2	1
1	0	4	1	1	2	1	1	1	1	1	1	1	1	2	1	2	1	2	1	2	1	1	2	0	2	1	2	2	2	2	1
1	0	4	1	1	2	1	2	2	2	2	2	2	2	1	2	2	2	2	#NULL!	#NULL!	#NULL!	#NULL!	2	0	#NULL!	#NULL!	#NULL!	1	2	2	2
1	0	4	1	1	1	2	2	2	2	2	2	2	2	2	2	2	2	2	#NULL!	#NULL!	#NULL!	#NULL!	2	0	#NULL!	#NULL!	#NULL!	2	2	1	2
1	0	4	1	1	1	1	1	2	1	1	1	2	1	1	1	2	2	2	#NULL!	#NULL!	#NULL!	#NULL!	2	0	#NULL!	#NULL!	#NULL!	2	2	2	2
1	0	4	1	1	1	1	1	2	2	1	2	2	1	1	1	2	2	2	#NULL!	#NULL!	#NULL!	#NULL!	2	0	#NULL!	#NULL!	#NULL!	2	2	2	1
1	0	4	1	1	1	1	2	2	2	2	2	2	2	1	2	2	1	2	2	1	2	0	2	0	#NULL!	#NULL!	#NULL!	2	2	1	2
1	0	4	1	1	1	2	2	2	2	2	2	2	2	2	2	2	2	2	#NULL!	#NULL!	#NULL!	#NULL!	2	0	#NULL!	#NULL!	#NULL!	2	2	2	2
1	1	4	3	1	1	1	1	2	1	1	1	2	1	1	1	2	2	2	#NULL!	#NULL!	#NULL!	#NULL!	2	0	#NULL!	#NULL!	#NULL!	2	2	2	1
1	0	4	3	1	1	1	2	2	2	2	2	2	2	2	2	2	2	2	#NULL!	#NULL!	#NULL!	#NULL!	2	0	#NULL!	#NULL!	#NULL!	2	2	2	1
1	0	4	3	1	1	1	2	2	2	2	2	2	2	2	2	2	2	2	#NULL!	#NULL!	#NULL!	#NULL!	2	0	#NULL!	#NULL!	#NULL!	1	2	2	2
1	0	4	3	1	1	1	2	2	2	2	2	2	1	2	2	2	2	2	#NULL!	#NULL!	#NULL!	#NULL!	2	0	#NULL!	#NULL!	#NULL!	1	2	2	2
3	0	4	3	1	1	2	2	2	2	2	2	2	2	2	2	2	2	2	#NULL!	#NULL!	#NULL!	#NULL!	2	0	#NULL!	#NULL!	#NULL!	2	1	2	2
3	0	4	3	1	1	1	1	2	1	1	1	1	1	2	1	1	1	2	1	1	1	1	2	0	2	1	1	2	2	2	1
3	0	4	3	1	1	1	1	2	1	1	1	2	1	1	1	2	1	2	1	1	1	1	2	0	2	1	2	1	2	2	2
3	0	4	3	1	1	1	2	2	1	2	2	2	1	2	2	2	1	2	1	2	1	1	2	0	2	1	2	1	2	2	2
3	0	4	3	1	1	2	1	2	2	1	2	2	1	1	1	2	1	2	2	1	1	1	2	0	2	2	2	1	2	2	2
3	0	4	3	1	1	1	2	2	1	1	2	2	1	1	2	2	2	2	#NULL!	#NULL!	#NULL!	#NULL!	2	0	#NULL!	#NULL!	#NULL!	1	2	2	2
3	0	4	3	1	1	1	2	2	2	2	2	2	2	2	1	2	1	2	2	2	1	1	2	0	2	2	2	2	1	2	2
1	0	4	1	1	1	1	1	2	1	2	1	2	2	1	2	2	1	2	1	2	2	0	2	0	#NULL!	#NULL!	#NULL!	2	2	2	2
1	0	4	1	1	1	1	2	2	1	2	2	2	2	2	1	2	2	2	#NULL!	#NULL!	#NULL!	#NULL!	2	0	#NULL!	#NULL!	#NULL!	2	2	2	1
1	0	4	1	1	1	1	2	2	1	2	2	2	2	2	1	2	2	2	#NULL!	#NULL!	#NULL!	#NULL!	2	0	#NULL!	#NULL!	#NULL!	2	1	2	2
2	0	4	1	1	1	1	2	2	1	2	2	2	2	1	2	2	2	2	#NULL!	#NULL!	#NULL!	#NULL!	2	0	#NULL!	#NULL!	#NULL!	2	2	2	1
2	0	4	1	1	1	2	2	2	2	2	2	2	2	2	2	2	2	2	#NULL!	#NULL!	#NULL!	#NULL!	2	0	#NULL!	#NULL!	#NULL!	2	2	2	2
1	0	4	3	1	1	1	1	1	1	2	1	2	2	2	2	2	2	2	#NULL!	#NULL!	#NULL!	#NULL!	2	0	#NULL!	#NULL!	#NULL!	1	2	2	2
2	0	1	3	1	1	1	1	1	1	1	1	1	1	1	1	2	1	1	1	2	1	0	2	0	#NULL!	#NULL!	#NULL!	2	2	2	2
1	1	3	1	2	1	1	1	1	2	1	1	1	1	1	1	2	1	1	2	1	1	1	2	0	2	1	2	2	2	2	1
3	0	3	1	1	1	2	2	1	2	1	2	2	1	2	1	2	1	1	1	1	1	1	2	0	2	2	2	1	2	2	2
1	0	4	1	1	1	1	2	2	2	2	2	2	2	2	1	2	1	1	1	1	2	0	2	0	#NULL!	#NULL!	#NULL!	1	2	2	2
2	1	1	1	1	1	2	2	2	2	2	2	2	1	2	2	2	2	2	#NULL!	#NULL!	#NULL!	#NULL!	2	0	#NULL!	#NULL!	#NULL!	2	1	2	2
2	1	1	1	1	1	2	2	2	2	2	2	2	2	2	2	2	2	2	#NULL!	#NULL!	#NULL!	#NULL!	2	0	#NULL!	#NULL!	#NULL!	2	2	2	2
4	1	1	1	1	1	1	2	2	1	2	2	2	2	2	1	2	2	2	#NULL!	#NULL!	#NULL!	#NULL!	2	0	#NULL!	#NULL!	#NULL!	2	1	2	2
4	0	1	1	1	1	1	2	2	1	2	2	2	2	1	2	2	1	2	1	2	1	1	2	0	2	2	2	1	2	2	2
1	1	1	3	1	1	2	2	2	1	2	2	1	1	2	2	2	1	2	2	2	2	1	2	0	2	2	2	1	2	2	2
1	0	1	3	1	1	1	1	2	2	1	2	1	1	1	1	2	2	2	#NULL!	#NULL!	#NULL!	#NULL!	2	0	#NULL!	#NULL!	#NULL!	2	2	1	2
2	1	1	3	1	1	1	2	2	1	2	2	2	1	2	2	2	1	2	1	1	1	1	2	0	2	1	2	1	2	2	2
3	0	1	3	1	1	1	2	2	1	1	1	2	1	1	2	2	1	2	1	2	1	1	2	0	2	2	2	1	2	2	2
4	0	1	3	1	1	1	1	2	1	2	1	2	2	2	1	2	1	2	2	2	1	1	2	0	2	1	2	1	2	2	2
1	0	1	1	1	1	1	1	2	1	1	1	1	1	2	1	2	1	2	2	2	1	1	2	0	2	1	2	1	1	1	2
1	0	1	1	1	1	1	2	2	2	2	2	1	2	2	1	2	1	2	2	2	1	1	2	0	2	1	2	1	2	2	2
1	0	2	1	1	1	1	2	2	2	2	2	2	2	1	2	2	2	2	#NULL!	#NULL!	#NULL!	#NULL!	2	0	#NULL!	#NULL!	#NULL!	2	2	2	2
2	0	2	1	1	1	1	2	2	2	2	2	2	1	2	2	2	2	2	#NULL!	#NULL!	#NULL!	#NULL!	1	0	#NULL!	#NULL!	#NULL!	2	2	2	1
1	0	2	1	1	1	1	2	2	1	2	2	2	2	1	2	2	2	2	#NULL!	#NULL!	#NULL!	#NULL!	2	0	#NULL!	#NULL!	#NULL!	1	2	2	2
1	0	2	1	1	1	2	2	2	2	2	2	2	2	2	2	2	2	2	#NULL!	#NULL!	#NULL!	#NULL!	2	0	#NULL!	#NULL!	#NULL!	2	2	1	2
1	1	2	1	1	1	1	2	2	2	2	2	2	2	1	2	2	2	2	#NULL!	#NULL!	#NULL!	#NULL!	2	0	#NULL!	#NULL!	#NULL!	2	2	2	2
1	0	2	1	1	1	1	2	2	2	2	2	2	2	2	2	2	2	2	#NULL!	#NULL!	#NULL!	#NULL!	2	0	#NULL!	#NULL!	#NULL!	2	1	2	2
1	1	2	1	2	1	1	1	2	2	1	2	2	1	1	2	2	2	2	#NULL!	#NULL!	#NULL!	#NULL!	2	0	#NULL!	#NULL!	#NULL!	1	2	2	2
2	1	2	1	1	1	2	2	2	2	2	2	2	2	2	2	2	2	2	#NULL!	#NULL!	#NULL!	#NULL!	2	0	#NULL!	#NULL!	#NULL!	2	2	2	2
2	0	2	1	1	1	2	2	2	1	2	2	2	2	2	2	2	2	2	#NULL!	#NULL!	#NULL!	#NULL!	2	0	#NULL!	#NULL!	#NULL!	2	2	1	2
2	0	2	1	1	1	2	2	2	2	2	2	2	2	2	2	2	2	2	#NULL!	#NULL!	#NULL!	#NULL!	2	0	#NULL!	#NULL!	#NULL!	1	2	2	2
3	0	2	1	1	1	2	2	2	1	2	2	2	2	2	2	2	1	2	2	2	2	0	2	0	#NULL!	#NULL!	#NULL!	2	1	2	2
1	0	2	3	1	1	1	2	2	2	2	2	2	2	2	1	2	1	2	1	2	2	1	2	0	2	2	2	1	2	2	2
1	0	2	3	2	1	1	1	2	2	2	2	2	2	2	1	2	2	2	#NULL!	#NULL!	#NULL!	#NULL!	2	0	#NULL!	#NULL!	#NULL!	2	2	2	1
1	1	2	1	1	1	1	1	2	2	2	2	2	2	1	2	2	2	2	#NULL!	#NULL!	#NULL!	#NULL!	2	0	#NULL!	#NULL!	#NULL!	1	2	2	2
1	0	3	1	1	1	1	2	2	2	1	2	2	1	1	1	2	2	2	#NULL!	#NULL!	#NULL!	#NULL!	2	0	#NULL!	#NULL!	#NULL!	1	2	2	2
1	1	3	1	2	1	2	1	2	2	2	2	2	1	2	2	2	1	2	2	2	2	1	2	0	2	1	2	2	2	2	1
1	0	3	1	1	1	1	2	2	2	2	2	2	2	2	1	2	1	2	1	2	2	0	2	0	#NULL!	#NULL!	#NULL!	1	2	2	2
1	0	3	1	1	1	2	2	2	2	2	2	2	2	2	2	2	2	2	#NULL!	#NULL!	#NULL!	#NULL!	2	0	#NULL!	#NULL!	#NULL!	2	2	2	2
1	0	3	1	1	1	1	2	2	2	2	2	2	2	1	2	2	2	2	#NULL!	#NULL!	#NULL!	#NULL!	2	0	#NULL!	#NULL!	#NULL!	1	2	2	2
1	1	3	1	1	1	1	2	2	2	2	2	2	2	1	2	2	2	2	#NULL!	#NULL!	#NULL!	#NULL!	2	0	#NULL!	#NULL!	#NULL!	2	2	2	2
1	0	3	1	2	1	1	2	2	1	2	2	2	2	2	2	2	2	2	#NULL!	#NULL!	#NULL!	#NULL!	2	0	#NULL!	#NULL!	#NULL!	1	2	2	2
2	1	3	1	1	1	2	2	2	2	2	2	2	2	2	2	2	2	2	#NULL!	#NULL!	#NULL!	#NULL!	2	0	#NULL!	#NULL!	#NULL!	2	2	2	1
3	0	3	1	1	1	1	1	2	2	1	2	2	1	1	1	2	1	2	1	2	1	1	2	0	2	2	2	1	2	2	2
3	0	3	1	1	1	1	1	2	1	2	1	2	2	1	2	2	2	2	#NULL!	#NULL!	#NULL!	#NULL!	2	0	#NULL!	#NULL!	#NULL!	2	2	2	1
1	0	3	2	1	1	1	2	2	2	2	2	2	2	2	2	2	2	2	#NULL!	#NULL!	#NULL!	#NULL!	2	0	#NULL!	#NULL!	#NULL!	2	2	2	2
1	1	3	1	1	1	1	1	2	2	2	2	2	2	1	2	2	2	2	#NULL!	#NULL!	#NULL!	#NULL!	2	0	#NULL!	#NULL!	#NULL!	2	2	2	2
1	0	3	1	1	1	1	2	2	2	2	2	2	2	1	2	2	2	2	#NULL!	#NULL!	#NULL!	#NULL!	2	0	#NULL!	#NULL!	#NULL!	2	1	2	2
1	1	4	1	1	1	1	1	1	1	2	1	2	2	1	2	2	1	2	2	1	2	0	2	0	#NULL!	#NULL!	#NULL!	1	2	2	2
1	0	4	1	1	1	2	2	2	2	2	2	2	2	2	2	2	1	2	2	2	2	0	2	0	#NULL!	#NULL!	#NULL!	2	1	2	2
1	0	4	1	1	1	1	1	2	1	1	1	1	1	1	2	2	2	2	#NULL!	#NULL!	#NULL!	#NULL!	2	0	#NULL!	#NULL!	#NULL!	2	2	2	2
4	1	4	1	1	1	2	2	2	2	2	2	2	2	2	2	2	2	2	#NULL!	#NULL!	#NULL!	#NULL!	2	0	#NULL!	#NULL!	#NULL!	2	2	2	1
1	0	4	1	1	1	1	1	2	2	2	2	2	2	2	1	2	2	2	#NULL!	#NULL!	#NULL!	#NULL!	2	0	#NULL!	#NULL!	#NULL!	1	2	2	2
1	0	4	1	1	1	1	2	2	1	2	2	2	2	1	2	2	2	2	#NULL!	#NULL!	#NULL!	#NULL!	2	0	#NULL!	#NULL!	#NULL!	1	1	1	2
4	1	4	1	2	1	1	2	2	2	2	2	2	1	2	2	2	1	2	2	1	2	1	1	0	2	1	2	2	2	2	2
3	0	4	1	1	1	1	2	2	1	2	2	2	1	2	2	2	1	2	1	1	2	1	2	0	2	2	2	1	2	2	2
1	0	4	1	1	1	1	2	2	2	2	2	2	2	1	2	2	2	2	#NULL!	#NULL!	#NULL!	#NULL!	2	0	#NULL!	#NULL!	#NULL!	1	2	2	2
1	0	4	1	1	1	2	2	2	2	2	2	2	2	2	2	2	1	2	1	2	2	0	2	0	#NULL!	#NULL!	#NULL!	2	2	2	2
1	0	4	1	1	1	2	2	2	2	2	2	2	2	2	2	2	2	2	#NULL!	#NULL!	#NULL!	#NULL!	2	0	#NULL!	#NULL!	#NULL!	1	2	2	2
